# Supplementary material for: Influence of Bone Substitutes on Mesenchymal Stromal Cells in an Inflammatory Microenvironment
Source: Int J Mol Sci. 2022 Dec 27;24(1):438. doi: 10.3390/ijms24010438 (PMC9820717; doi:10.3390/ijms24010438)
Supplement: Supplementary file 1 [file ijms-24-00438-s001.zip]

Archive with 1 entries (1 files):
- ijms-2075657-supplementary.pdf
